# Supplementary material for: Early stop of progesterone supplementation after confirmation of pregnancy in IVF/ICSI fresh embryo transfer cycles of poor responders does not affect pregnancy outcome
Source: PLoS One. 2018 Aug 9;13(8):e0201824. doi: 10.1371/journal.pone.0201824 (PMC6084928; doi:10.1371/journal.pone.0201824)
Supplement: S1 File — (XLSX) [file pone.0201824.s001.xlsx]

## Sheet: Supporting Information
Study group = 1	Control group = 2
Group	Age	Protocol	D2 E2	E2(HCG)	P4(HCG)	Follicle >10mm	sti duration	EM strip Dd	Oocyte #	BMI	HCG (ET/15)	P4(ET/15)	ET #	Clinical pregnancy rate	Ongoing pregnancy rate	Live-birth rate
1	42	GnRH-antagonist	131	87	0.28	1	3	10	1	28.1337	473	66.6	1	1	1	1
1	33	GnRH-antagonist	35	611	0.28	2	7	9	2	17.5697	340	26.3	1	1	1	1
1	42	GnRH-antagonist	74	1029	0.7	3	8	12	3	18.75	730	81	3	1	1	1
1	43	GnRH-antagonist	32	1243	0.98	6	8	12	8	24.1288	54.6	20.7	4	0	0	0
1	42	GnRH-antagonist	28	608	0.58	4	12	12	3	20.7099	381	119	2	0	0	0
1	41	GnRH-antagonist	20	586	0.5	6	9	10	7	19.6506	950	56.9	3	1	1	0
1	40	GnRH-agonist	34	538	0.27	2	8	12	2	22.7615	585	8.23	1	1	1	1
1	46	GnRH-agonist	38	1244	0.28	6	10	12	6	21.875	21.1	36.4	4	0	0	0
1	36	GnRH-agonist	58	485	0.4	2	8	12	2	20.3125	548	343	2	1	1	1
1	45	GnRH-agonist	33	1125	0.52	4	10	8	3	20.9366	20.4	64.6	3	0	0	0
1	37	GnRH-antagonist	20	186	0.2	1	13	8	2	19.6506	213	68.8	1	1	1	1
1	35	GnRH-antagonist	28	552	0.2	4	6	12	3	21.0938	109	18.1	1	0	0	0
1	44	GnRH-agonist	28.8	130	0.35	1	9	10	1	22.1367	102	113	1	0	0	0
1	30	GnRH-antagonist	102	756	0.7	4	7	12	3	16.8242	570	34.6	2	1	1	1
1	42	GnRH-agonist	47	553	0.4	2	6	10	2	27.4077	211	49.7	2	1	1	0
1	38	GnRH-agonist	49	211	0.5	2	11	12	1	21.0772	496	40	1	1	1	1
1	35	GnRH-antagonist	25	687	0.7	4	11	14	3	23.0518	846	55.5	2	1	1	1
1	31	GnRH-antagonist	50	401	5.7	2	7	11	1	19.3337	1064	22	1	1	1	1
1	35	GnRH-antagonist	20	279	0.28	1	5	10	2	22.8374	22.5	16.5	1	0	0	0
1	41	GnRH-antagonist	39	647	0.2	3	7	7	5	19.3625	285	107	4	0	0	0
1	40	GnRH-antagonist	39	403	0.2	2	9	11	2	20.3125	182	89.8	2	0	0	0
1	37	GnRH-antagonist	30.3	1025	0.61	3	8	12	2	20.1951	288	51.3	1	1	1	1
1	41	GnRH-antagonist	31.3	688	0.8	3	10	12	4	21.6128	22.3	62	3	0	0	0
1	38	GnRH-antagonist	20	300	0.38	1	11	12	1	24.4473	336	34.4	1	1	1	1
1	43	GnRH-agonist	20	270	0.3	1	8	10	1	20.4876	83.3	10.1	1	0	0	0
1	36	GnRH-antagonist	56.6	867	0.67	3	8	10.3	3	21.0772	398	43.5	2	1	1	1
1	34	GnRH-antagonist	36	599	0.42	2	9	12	3	19.2974	162	131	3	1	1	1
1	42	GnRH-agonist	20	647	0.2	4	8	11	3	19.9481	652	99.1	1	1	1	1
1	43	GnRH-agonist	22	1640	0.39	5	10	15	5	21.0962	195	34.3	4	0	0	0
1	37	GnRH-antagonist	58	1013	1.05	4	8	10	2	19.1953	464	39.4	2	1	1	1
1	45	GnRH-antagonist	31	812	0.6	4	9	12	3	23.4375	125	48.4	1	0	0	0
1	34	GnRH-antagonist	25	444	0.2	3	8	12	2	23.2335	340	42.1	2	1	0	0
1	36	GnRH-agonist	20	580	0.2	3	10	11	3	20.7008	804	11	2	1	1	1
1	40	GnRH-antagonist	47	419	0.39	2	7	12	2	22.984	437	6.23	2	1	1	1
1	35	GnRH-agonist	29	683	0.56	2	10	14	2	23.0681	377	64.5	2	1	1	1
1	28	GnRH-antagonist	27.4	324	0.23	2	7	10	2	20.7967	208	67	2	1	1	1
1	41	GnRH-agonist	28	1622	0.4	7	8	12	4	22.3757	411	41.8	4	1	1	1
1	40	GnRH-antagonist	36	451	0.5	2	5	9	2	19.6752	2073	33	2	1	1	1
1	40	GnRH-antagonist	21	504	0.46	3	7	10	3	21.3039	513	36.4	3	1	1	1
1	40	GnRH-antagonist	38	676	0.7	4	10	10	5	22.8624	535	39.4	4	0	0	0
1	44	GnRH-antagonist	40	1032	0.37	7	9	10	6	21.9363	98.1	59.3	4	0	0	0
1	40	GnRH-antagonist	28	477	0.44	3	8	9	3	26.8386	130	25.4	2	0	0	0
1	42	GnRH-agonist	21.9	536	0.39	3	10	10	3	21.4844	386	38.9	3	1	0	0
1	41	GnRH-antagonist	28	794	0.5	7	9	12	6	24.1672	590	32.4	4	1	1	1
1	43	GnRH-antagonist	46	858	1.14	4	7	10	3	18.9036	374	52.1	2	1	0	0
1	42	GnRH-agonist	44	671	0.28	3	9	13	3	22.5466	185	34.8	3	0	0	0
1	38	GnRH-antagonist	26.2	223	0.44	2	7	9	3	22.8329	313	13.6	1	1	1	1
1	37	GnRH-antagonist	33	511	0.28	3	8	12	3	24.2188	468	6.81	2	1	1	1
1	37	GnRH-antagonist	53	536	0.2	3	6	8	3	21.3382	1142	46.2	3	1	1	1
1	36	GnRH-agonist	20	860	0.9	4	10	7.5	3	21.5139	35.4	29.9	3	0	0	0
1	43	GnRH-antagonist	29	494	0.38	2	8	12	3	20.7031	470	87.5	3	1	1	1
1	34	GnRH-agonist	31	622	0.5	3	7	11	2	17.3134	738	18.3	2	1	1	1
1	43	GnRH-antagonist	20	1453	0.9	5	12	12.7	7	22.8928	159	23.1	4	0	0	0
1	38	GnRH-agonist	29	414	0.59	2	12	10	3	20.202	823	17.9	1	0	0	0
1	29	GnRH-antagonist	28	554	0.45	2	9	12	2	20.6852	912	18.6	2	1	1	1
1	40	GnRH-antagonist	54	328	0.3	3	9	11	3	23.5304	112	73.2	2	0	0	0
1	43	GnRH-antagonist	51	874	0.58	3	7	9.3	3	25.5102	25.4	50	2	0	0	0
1	41	GnRH-antagonist	60	392	0.2	2	5	13.9	1	28.3987	259	58.4	1	1	1	1
1	40	GnRH-antagonist	20	303	0.27	1	5	8.8	1	19.7055	71.5	58.1	1	0	0	0
1	43	GnRH-antagonist	31	778	0.4	3	10	9.3	3	22.9481	347	36.3	3	0	0	0
1	40	GnRH-antagonist	40	1398	0.36	7	13	13	6	18.5	222	80.6	2	0	0	0
1	43	GnRH-antagonist	33	1315	0.38	6	10	12	6	23.03	117	197	3	0	0	0
1	42	GnRH-antagonist	59	2134	0.62	6	9	10.4	6	20.4467	178	114	4	0	0	0
1	40	GnRH-antagonist	20	1074	0.62	7	11	11	6	21.83	204	211	3	1	1	1
1	37	GnRH-antagonist	35	309	0.2	1	6	10	1	25.4028	984	36.9	1	1	0	0
1	42	GnRH-antagonist	21	1252	0.81	5	10	10	5	19.313	528	70.2	2	1	1	0
1	41	GnRH-antagonist	24	558	0.4	2	7	12	2	20.3244	87.2	14.5	1	0	0	0
1	40	GnRH-antagonist	21	1236	0.4	6	8	11	7	24.5089	27	6.93	2	0	0	0
1	42	GnRH-agonist	28	768	0.35	2	9	12.4	2	23.2446	657	133	3	1	1	1
1	38	GnRH-antagonist	66	860	0.26	3	7	8	3	21.5019	550	75	2	1	1	1
1	43	GnRH-antagonist	64	749	0.34	3	7	8.6	3	19.8413	85	72.8	2	0	0	0
1	34	GnRH-antagonist	20	1612	0.45	5	9	14.1	3	19.2277	748	151	1	0	0	0
1	41	GnRH-agonist	54	2598	0.42	7	10	10.7	5	19.9573	206	68	2	0	0	0
1	42	GnRH-agonist	25	276	0.21	1	8	10	1	24.2382	151	80.1	2	0	0	0
1	40	GnRH-antagonist	33	1197	0.29	5	10	10.2	5	18.9036	335	37.7	4	0	0	0
1	42	GnRH-antagonist	24	995	0.97	7	9	10.2	6	19.2277	117	138	3	0	0	0
1	40	GnRH-antagonist	24	1166	0.3	7	9	11.8	5	23.634	1967	2.8	3	1	1	1
1	41	GnRH-agonist	55	2294	0.59	6	10	14	6	23.03	352	112	3	1	0	0
1	43	GnRH-antagonist	20	1008	0.89	4	9	9.8	3	24.0346	231	77	3	0	0	0
1	41	GnRH-antagonist	33	1248	0.5	6	10	13	5	18.75	310	156	3	0	0	0
1	40	GnRH-antagonist	27	834	0.32	6	9	10.5	6	22.0317	30.7	95.6	3	0	0	0
1	38	GnRH-antagonist	47	1114	0.26	3	10	12	3	24.7475	463	26.9	2	1	1	1
1	40	GnRH-antagonist	45	423	0.38	4	10	8.6	2	21.1073	364	69.3	2	0	0	0
1	45	GnRH-agonist	38	1138	0.4	5	10	11.4	4	20.8325	470	12.7	3	1	1	1
1	40	GnRH-agonist	46	1120	1.03	5	11	8.7	5	21.9899	98.8	17	4	0	0	0
1	43	GnRH-antagonist	39	855	0.33	7	9	12.1	8	18.9	319	101	4	1	0	0
1	32	GnRH-antagonist	50	1122	0.47	3	8	9	3	20.061	115	61.5	2	0	0	0
1	42	GnRH-agonist	42	889	0.47	4	5	12	4	27.1203	181	72.5	3	1	0	0
1	41	GnRH-antagonist	20	1896	0.39	7	10	12.3	8	21.8724	563	162	4	1	1	1
1	32	GnRH-antagonist	21	541	0.31	2	8	9	3	19.052	681	121	2	1	1	1
1	43	GnRH-antagonist	66	1501	0.64	5	9	14	5	19.2894	77	74.7	1	0	0	0
1	37	GnRH-antagonist	31	431	0.2	2	7	9.6	2	25.5593	87.7	6.23	2	1	0	0
1	42	GnRH-agonist	47	1113	0.31	4	10	12	4	29.2969	326	62.4	3	0	0	0
1	36	GnRH-agonist	28	535	0.25	3	10	10.1	3	24.8016	50.7	105	1	0	0	0
1	33	GnRH-antagonist	20	387	0.2	2	10	10.5	2	19.8177	371	5.99	2	1	1	1
1	40	GnRH-antagonist	20	234	0.2	5	11	10	2	21.3382	1716	118	2	1	1	1
1	43	GnRH-agonist	44	367	0.35	1	11	11.6	1	24.0346	1099	112	1	1	1	1
1	45	GnRH-antagonist	20	1229	0.51	3	10	10.8	3	18.75	26	203	2	0	0	0
1	40	GnRH-antagonist	24	237	0.56	1	5	6.6	1	27.3399	594	2	1	1	1	1
1	42	GnRH-antagonist	25	1118	0.46	7	9	11	7	24	242	71.4	4	1	1	1
2	43	GnRH-antagonist	53	483	0.69	2	10	7.5	2	21.83	51	85.3	1	0	0	0
2	41	GnRH-antagonist	52	1038	0.82	4	8	12	3	20.6905	264	55.7	2	1	1	1
2	45	GnRH-antagonist	72.2	942	0.4	3	7	15	3	20.9572	221	23.1	3	0	0	0
2	40	GnRH-antagonist	26	422	0.34	3	9	9.9	3	23.6614	358	125	3	1	0	0
2	41	GnRH-antagonist	47	1648	0.9	4	12	10	2	21.7502	34.3	145	1	0	0	0
2	42	GnRH-agonist	35	1615	1.34	5	12	18.1	2	18.8189	471	96.7	1	1	1	1
2	36	GnRH-agonist	84	421	0.39	3	12	8.5	3	21.3599	56.8	60.8	3	0	0	0
2	40	GnRH-antagonist	39	552	0.35	4	8	9.3	3	27.1816	490	147	2	1	1	1
2	40	GnRH-antagonist	54	717	0.4	6	7	11	4	23.5304	254	66.1	3	0	0	0
2	40	GnRH-agonist	26	2523	0.9	7	9	10.4	8	21.3593	823	38.8	3	0	0	0
2	45	GnRH-agonist	37	1375	2.17	7	13	12.6	8	19.9481	31.7	98	2	0	0	0
2	40	GnRH-agonist	43	2311	0.5	7	12	9.6	7	23.0681	875	61.3	4	1	1	1
2	44	GnRH-antagonist	27	1587	1.19	7	10	9	8	20.6905	439	17.8	4	0	0	0
2	42	GnRH-agonist	41	1851	0.7	7	8	8.9	8	21.83	281	238	4	1	1	1
2	40	GnRH-antagonist	59	724	0.7	7	8	10.2	8	18.2183	671	85.4	3	1	1	1
2	40	GnRH-agonist	0.3	678	0.3	3	14	15.8	4	22.6757	335	10.5	3	1	1	1
2	41	GnRH-antagonist	31.9	533	0.5	4	7	12.5	4	24.8358	42.8	23.1	3	0	0	0
2	41	GnRH-antagonist	23	1140	0.49	7	7	10.3	7	20.5049	76.5	91.1	4	0	0	0
2	37	GnRH-agonist	25	566	0.33	4	12	13.2	3	20.83	623	74.4	2	1	1	1
2	31	GnRH-agonist	42	943	0.3	3	11	14.1	3	24.9212	1750	29.3	3	1	1	1
2	39	GnRH-antagonist	31.1	625	0.4	4	10	12	3	22.6562	1842	75.9	3	0	0	0
2	40	GnRH-antagonist	26	825	1.2	5	12	11	8	31.1419	125	101	4	1	1	1
2	38	GnRH-agonist	28	1458	0.7	3	10	12.2	3	22.6409	781	55.2	2	1	1	1
2	45	GnRH-agonist	32	687	0.37	4	11	12	3	19.9481	954	35.9	3	1	0	0
2	36	GnRH-agonist	30	786	0.2	3	8	16.9	3	22.0386	414	105	3	1	1	1
2	32	GnRH-antagonist	36	448	0.35	3	7	12.6	3	26.9127	249	39.7	1	1	1	1
2	41	GnRH-antagonist	34	475	0.44	3	10	10.4	3	31.6456	187	13.5	3	1	1	1
2	41	GnRH-agonist	20	1260	1.07	4	10	8.7	5	19.052	234	93.4	2	0	0	0
2	41	GnRH-antagonist	49	739	0.79	3	8	13	5	18.8707	735	58.8	2	0	0	0
2	42	GnRH-antagonist	53	547	0.35	4	7	10.7	4	18.9619	702	59.1	3	1	1	1
2	41	GnRH-antagonist	22.8	651	0.6	6	8	11.2	6	24.5243	49.8	63.4	4	0	0	0
2	42	GnRH-antagonist	21	1152	0.6	4	13	15	5	22.1003	615	51.1	3	1	1	1
2	41	GnRH-agonist	27.5	1480	0.9	5	11	15.7	7	19.0677	28	12	4	0	0	0
2	42	GnRH-antagonist	20	806	0.41	5	8	9	5	24.7676	351	59.1	4	1	1	1
2	40	GnRH-agonist	36	440	0.2	3	9	8.6	3	20.7612	229	45.9	2	1	0	0
2	34	GnRH-agonist	23	522	0.28	2	7	9.4	2	19.4734	503	33.9	2	1	1	1
2	41	GnRH-agonist	35	1106	0.5	7	8	9.4	6	23.7118	953	72	4	1	1	1
2	36	GnRH-agonist	31.6	816	0.5	4	8	7	3	21.1073	634	33.2	3	1	1	1
2	40	GnRH-antagonist	33.6	1113	1.3	3	9	10.3	5	22.4766	1018	72	4	1	1	1
2	40	GnRH-antagonist	47.1	1017	0.6	4	11	10.9	4	25.7202	39	45.4	3	1	1	1
2	42	GnRH-antagonist	20	811	0.77	4	11	13.2	6	23.7118	53.8	85.2	3	0	0	0
2	35	GnRH-agonist	29	261	0.38	1	10	8.3	2	23.2254	31.8	93.1	1	0	0	0
2	41	GnRH-agonist	38	1966	0.33	7	10	12.4	7	24.2439	110	30.4	3	0	0	0
2	40	GnRH-antagonist	45	1045	0.88	4	7	8	2	21.7784	656	87.5	2	0	0	0
2	43	GnRH-antagonist	40	273	0.66	1	8	9.4	1	18.9866	41.2	54.9	1	0	0	0
2	42	GnRH-antagonist	23	593	0.52	2	9	8.7	3	23.3067	447	64.6	2	1	0	0
2	43	GnRH-antagonist	22	608	0.39	1	14	12.8	1	19.1406	62.9	133	1	0	0	0
2	42	GnRH-antagonist	23	652	0.22	2	6	10.2	6	19.721	726	97.3	4	1	0	0
2	44	GnRH-antagonist	33	1867	0.59	7	11	14	7	20.9573	23.6	10.4	4	0	0	0
2	39	GnRH-antagonist	20	388	0.9	2	10	10.4	2	24.3496	618	3.5	1	1	1	1
2	41	GnRH-antagonist	40	1276	0.84	6	10	8.5	3	19.3962	334	66	2	1	0	0
2	32	GnRH-agonist	38.8	1055	0.5	3	8	9.7	2	23.3091	825	52	2	1	1	1
2	35	GnRH-antagonist	36	984	0.5	3	10	7.9	2	19.1327	686	142	1	1	1	1
2	37	GnRH-agonist	36.4	1843	0.71	4	9	9.1	3	21.6311	104	20.1	3	0	0	0
2	39	GnRH-antagonist	26.5	155	0.53	1	12	8.9	1	22.6757	64	12.4	1	0	0	0
2	37	GnRH-antagonist	26.5	598	1.05	2	14	8.9	2	24.9108	628	5.3	1	1	1	1
